# Supplementary material for: Exploring the Acquisition of Social Communication Skills in Children with Autism: Preliminary Findings from Applied Behavior Analysis (ABA), Parent Training, and Video Modeling
Source: Brain Sci. 2024 Feb 9;14(2):172. doi: 10.3390/brainsci14020172 (PMC10886593; doi:10.3390/brainsci14020172)
Supplement: Supplementary file 1 [file brainsci-14-00172-s001.zip]

Archive with 1 entries (1 files):
- brainsci-2663967-supplementary.pdf
